# Supplementary material for: Dual-Readout Self-Resetting CMOS Image Sensor for Resolving Sub-Percent Optical Contrast in Biomedical Imaging
Source: Sensors (Basel). 2026 Feb 23;26(4):1396. doi: 10.3390/s26041396 (PMC12944328; doi:10.3390/s26041396)
Supplement: Supplementary file 1 [file sensors-26-01396-s001.zip]

Archive with 3 entries (2 files):
- sensors-4134436-supplementary/
- sensors-4134436-supplementary/Supplementary1.mp4
- sensors-4134436-supplementary/Supplementary2.mp4
